# Supplementary material for: Complexes of Zinc(II) Chloride with N-Vinyl-, N-Allyl- and N-Propargylimidazoles: Structural, Theoretical and Biological Studies
Source: Pharmaceuticals (Basel). 2026 May 31;19(6):874. doi: 10.3390/ph19060874 (PMC13305716; doi:10.3390/ph19060874)
Supplement: Supplementary file 1 [file pharmaceuticals-19-00874-s001.zip]

Archive with 1 entries (1 files):
- pharmaceuticals-4308520-supplementary.pdf
